# Supplementary material for: Simulating the route of the Tang-Tibet Ancient Road for one branch of the Silk Road across the Qinghai-Tibet Plateau
Source: PLoS One. 2019 Dec 30;14(12):e0226970. doi: 10.1371/journal.pone.0226970 (PMC6936881; doi:10.1371/journal.pone.0226970)
Supplement: S2 Text — (R) [file pone.0226970.s003.R]

setwd("C:/2_E_Study/AREGIS/paper2/YNGSXXSQ")####change####
####load packages####
library(sp)
library(raster)
library(rgdal)
library(foreign)
library(shapefiles)
library(gstat)
library(plyr)
library(RSAGA)
library(RPyGeo)
library(dismo)
####loading R package####
getwd()####check workdir####
####line22,must be the parent directory of "python.exe"####
####Basic parameter setting####
env_ah <- rpygeo.build.env(modules="arcgisscripting",
                           init="gp = arcgisscripting.create()",
                           workspace = "C:/2_E_Study/AREGIS/paper2/YNGSXXSQ",
                           overwriteoutput=TRUE,
                           python.path="C:\\1_D_软件\\GIS\\python\\ArcGIS10.2",
                           python.command="python.exe")
####set shapefile####

####creat cost and cost_0 raster####

star1 <- shapefile("GSXXSQ.shp")####Star point####
####must have cost raster,generate nrow(shapefile) road####
for (i in 1:nrow(star1)) {
  s<-star1[i,]
  shapefile(s, paste("Sta_",i,sep = ""),overwrite=TRUE)
  rpygeo.geoprocessor("CostDistance_sa",args = c(paste("Sta_",i,sep = "",".shp"), "cost_yngsxxsq", paste("costdis_",i,".tif",sep = ""),"",
                                                 paste("backlink_",i,".tif",sep = "")),env=env_ah)
  rpygeo.geoprocessor("CostPath_sa",args = c("shiqyunnanxinshiqi.shp", paste("costdis_",i,".tif",sep = ""),paste("backlink_",i,".tif",sep = ""),
                                             paste("road_",i,".tif",sep = ""), "EACH_CELL", "FID"),env=env_ah)
}

####creat unique value "1" raster####

for (i in 1:nrow(star1)) {
  rpygeo.geoprocessor("Divide_3d",args = c(paste("road_",i,".tif",sep = ""),paste("road_",i,".tif",sep = ""),paste("cl_road_",i,".tif",sep = "")),env = env_ah)
}

####mosaic raster("1") with "0"value's raster####

####Attention: Must creat cost_0 raster before running this code####

for (i in 1:nrow(star1)) {
  rpygeo.geoprocessor("MosaicToNewRaster_management",args = c(paste("cl_road_",i,".tif",";","costyngsxxsq0",sep = ""),"C:/2_E_Study/AREGIS/paper2/YNGSXXSQ",paste("fi_road_",i,".tif",sep = ""),"","8_BIT_UNSIGNED","","1","SUM","FIRST"),env = env_ah)
}


rpygeo.geoprocessor("WeightedSum_sa", args = c("fi_road_1.tif value 1;fi_road_2.tif value 1;fi_road_3.tif value 1;fi_road_4.tif value 1;fi_road_5.tif value 1;fi_road_6.tif value 1;fi_road_7.tif value 1;fi_road_8.tif value 1;fi_road_9.tif value 1;fi_road_10.tif value 1;fi_road_11.tif value 1;fi_road_12.tif value 1;fi_road_13.tif value 1;fi_road_14.tif value 1;fi_road_15.tif value 1;fi_road_16.tif value 1;fi_road_17.tif value 1;fi_road_18.tif value 1;fi_road_19.tif value 1;fi_road_20.tif value 1;fi_road_21.tif value 1;fi_road_22.tif value 1;fi_road_23.tif value 1;fi_road_24.tif value 1;fi_road_25.tif value 1;fi_road_26.tif value 1;fi_road_27.tif value 1;fi_road_28.tif value 1;fi_road_29.tif value 1;fi_road_30.tif value 1;fi_road_31.tif value 1;fi_road_32.tif value 1;fi_road_33.tif value 1;fi_road_34.tif value 1;fi_road_35.tif value 1;fi_road_36.tif value 1;fi_road_37.tif value 1;fi_road_38.tif value 1;fi_road_39.tif value 1;fi_road_40.tif value 1;fi_road_41.tif value 1;fi_road_42.tif value 1;fi_road_43.tif value 1;fi_road_44.tif value 1;fi_road_45.tif value 1;fi_road_46.tif value 1;fi_road_47.tif value 1;fi_road_48.tif value 1;fi_road_49.tif value 1;fi_road_50.tif value 1;fi_road_51.tif value 1;fi_road_52.tif value 1;fi_road_53.tif value 1;fi_road_54.tif value 1;fi_road_55.tif value 1;fi_road_56.tif value 1;fi_road_57.tif value 1;fi_road_58.tif value 1;fi_road_59.tif value 1;fi_road_60.tif value 1;fi_road_61.tif value 1;fi_road_62.tif value 1;fi_road_63.tif value 1;fi_road_64.tif value 1;fi_road_65.tif value 1;fi_road_66.tif value 1;fi_road_67.tif value 1;fi_road_68.tif value 1;fi_road_69.tif value 1;fi_road_70.tif value 1;fi_road_71.tif value 1;fi_road_72.tif value 1;fi_road_73.tif value 1;fi_road_74.tif value 1;fi_road_75.tif value 1;fi_road_76.tif value 1;fi_road_77.tif value 1;fi_road_78.tif value 1;fi_road_79.tif value 1;fi_road_80.tif value 1;fi_road_81.tif value 1;fi_road_82.tif value 1;fi_road_83.tif value 1;fi_road_84.tif value 1;fi_road_85.tif value 1;fi_road_86.tif value 1;fi_road_87.tif value 1;fi_road_88.tif value 1;fi_road_89.tif value 1;fi_road_90.tif value 1;fi_road_91.tif value 1;fi_road_92.tif value 1;fi_road_93.tif value 1;fi_road_94.tif value 1;fi_road_95.tif value 1;fi_road_96.tif value 1;fi_road_97.tif value 1;fi_road_98.tif value 1;fi_road_99.tif value 1;fi_road_100.tif value 1","C:/2_E_Study/AREGIS/paper2/YNGSXXSQ/all_road_100"),env=env_ah)

rpygeo.geoprocessor("WeightedSum_sa", args = c("fi_road_101.tif value 1;fi_road_102.tif value 1;fi_road_103.tif value 1;fi_road_104.tif value 1;fi_road_105.tif value 1;fi_road_106.tif value 1;fi_road_107.tif value 1;fi_road_108.tif value 1;fi_road_109.tif value 1;fi_road_110.tif value 1;fi_road_111.tif value 1;fi_road_112.tif value 1;fi_road_113.tif value 1;fi_road_114.tif value 1;fi_road_115.tif value 1;fi_road_116.tif value 1;fi_road_117.tif value 1;fi_road_118.tif value 1;fi_road_119.tif value 1;fi_road_120.tif value 1;fi_road_121.tif value 1;fi_road_122.tif value 1;fi_road_123.tif value 1;fi_road_124.tif value 1;fi_road_125.tif value 1;fi_road_126.tif value 1;fi_road_127.tif value 1;fi_road_128.tif value 1;fi_road_129.tif value 1;fi_road_130.tif value 1;fi_road_131.tif value 1;fi_road_132.tif value 1;fi_road_133.tif value 1;fi_road_134.tif value 1;fi_road_135.tif value 1;fi_road_136.tif value 1;fi_road_137.tif value 1;fi_road_138.tif value 1;fi_road_139.tif value 1;fi_road_140.tif value 1;fi_road_141.tif value 1;fi_road_142.tif value 1;fi_road_143.tif value 1;fi_road_144.tif value 1;fi_road_145.tif value 1;fi_road_146.tif value 1;fi_road_147.tif value 1;fi_road_148.tif value 1;fi_road_149.tif value 1;fi_road_150.tif value 1;fi_road_151.tif value 1;fi_road_152.tif value 1;fi_road_153.tif value 1;fi_road_154.tif value 1;fi_road_155.tif value 1;fi_road_156.tif value 1;fi_road_157.tif value 1;fi_road_158.tif value 1;fi_road_159.tif value 1;fi_road_160.tif value 1;fi_road_161.tif value 1;fi_road_162.tif value 1;fi_road_163.tif value 1;fi_road_164.tif value 1;fi_road_165.tif value 1;fi_road_166.tif value 1;fi_road_167.tif value 1;fi_road_168.tif value 1;fi_road_169.tif value 1;fi_road_170.tif value 1;fi_road_171.tif value 1;fi_road_172.tif value 1;fi_road_173.tif value 1;fi_road_174.tif value 1;fi_road_175.tif value 1;fi_road_176.tif value 1;fi_road_177.tif value 1;fi_road_178.tif value 1;fi_road_179.tif value 1;fi_road_180.tif value 1;fi_road_181.tif value 1;fi_road_182.tif value 1;fi_road_183.tif value 1;fi_road_184.tif value 1;fi_road_185.tif value 1;fi_road_186.tif value 1;fi_road_187.tif value 1;fi_road_188.tif value 1;fi_road_189.tif value 1;fi_road_190.tif value 1;fi_road_191.tif value 1;fi_road_192.tif value 1;fi_road_193.tif value 1;fi_road_194.tif value 1;fi_road_195.tif value 1;fi_road_196.tif value 1;fi_road_197.tif value 1;fi_road_198.tif value 1;fi_road_199.tif value 1;fi_road_200.tif value 1","C:/2_E_Study/AREGIS/paper2/YNGSXXSQ/all_road_200"),env=env_ah)

rpygeo.geoprocessor("WeightedSum_sa", args = c("fi_road_201.tif value 1;fi_road_202.tif value 1;fi_road_203.tif value 1;fi_road_204.tif value 1;fi_road_205.tif value 1;fi_road_206.tif value 1;fi_road_207.tif value 1;fi_road_208.tif value 1;fi_road_209.tif value 1;fi_road_210.tif value 1;fi_road_211.tif value 1;fi_road_212.tif value 1;fi_road_213.tif value 1;fi_road_214.tif value 1;fi_road_215.tif value 1;fi_road_216.tif value 1;fi_road_217.tif value 1;fi_road_218.tif value 1;fi_road_219.tif value 1;fi_road_220.tif value 1;fi_road_221.tif value 1;fi_road_222.tif value 1;fi_road_223.tif value 1;fi_road_224.tif value 1;fi_road_225.tif value 1;fi_road_226.tif value 1;fi_road_227.tif value 1;fi_road_228.tif value 1;fi_road_229.tif value 1;fi_road_230.tif value 1;fi_road_231.tif value 1;fi_road_232.tif value 1;fi_road_233.tif value 1;fi_road_234.tif value 1;fi_road_235.tif value 1;fi_road_236.tif value 1;fi_road_237.tif value 1;fi_road_238.tif value 1;fi_road_239.tif value 1;fi_road_240.tif value 1;fi_road_241.tif value 1;fi_road_242.tif value 1;fi_road_243.tif value 1;fi_road_244.tif value 1;fi_road_245.tif value 1;fi_road_246.tif value 1;fi_road_247.tif value 1;fi_road_248.tif value 1;fi_road_249.tif value 1;fi_road_250.tif value 1;fi_road_251.tif value 1;fi_road_252.tif value 1;fi_road_253.tif value 1;fi_road_254.tif value 1;fi_road_255.tif value 1;fi_road_256.tif value 1;fi_road_257.tif value 1;fi_road_258.tif value 1;fi_road_259.tif value 1;fi_road_260.tif value 1;fi_road_261.tif value 1;fi_road_262.tif value 1;fi_road_263.tif value 1;fi_road_264.tif value 1;fi_road_265.tif value 1;fi_road_266.tif value 1;fi_road_267.tif value 1;fi_road_268.tif value 1;fi_road_269.tif value 1;fi_road_270.tif value 1;fi_road_271.tif value 1;fi_road_272.tif value 1;fi_road_273.tif value 1;fi_road_274.tif value 1;fi_road_275.tif value 1;fi_road_276.tif value 1;fi_road_277.tif value 1;fi_road_278.tif value 1;fi_road_279.tif value 1;fi_road_280.tif value 1;fi_road_281.tif value 1;fi_road_282.tif value 1;fi_road_283.tif value 1;fi_road_284.tif value 1;fi_road_285.tif value 1;fi_road_286.tif value 1;fi_road_287.tif value 1;fi_road_288.tif value 1;fi_road_289.tif value 1;fi_road_290.tif value 1;fi_road_291.tif value 1;fi_road_292.tif value 1;fi_road_293.tif value 1;fi_road_294.tif value 1;fi_road_295.tif value 1;fi_road_296.tif value 1;fi_road_297.tif value 1;fi_road_298.tif value 1;fi_road_299.tif value 1;fi_road_300.tif value 1","C:/2_E_Study/AREGIS/paper2/YNGSXXSQ/all_road_300"),env=env_ah)

rpygeo.geoprocessor("WeightedSum_sa", args = c("fi_road_301.tif value 1;fi_road_302.tif value 1;fi_road_303.tif value 1;fi_road_304.tif value 1;fi_road_305.tif value 1;fi_road_306.tif value 1;fi_road_307.tif value 1;fi_road_308.tif value 1;fi_road_309.tif value 1;fi_road_310.tif value 1;fi_road_311.tif value 1;fi_road_312.tif value 1;fi_road_313.tif value 1;fi_road_314.tif value 1;fi_road_315.tif value 1;fi_road_316.tif value 1;fi_road_317.tif value 1;fi_road_318.tif value 1;fi_road_319.tif value 1;fi_road_320.tif value 1;fi_road_321.tif value 1;fi_road_322.tif value 1;fi_road_323.tif value 1;fi_road_324.tif value 1;fi_road_325.tif value 1;fi_road_326.tif value 1;fi_road_327.tif value 1;fi_road_328.tif value 1;fi_road_329.tif value 1;fi_road_330.tif value 1;fi_road_331.tif value 1;fi_road_332.tif value 1;fi_road_333.tif value 1;fi_road_334.tif value 1;fi_road_335.tif value 1;fi_road_336.tif value 1;fi_road_337.tif value 1;fi_road_338.tif value 1;fi_road_339.tif value 1;fi_road_340.tif value 1;fi_road_341.tif value 1;fi_road_342.tif value 1;fi_road_343.tif value 1;fi_road_344.tif value 1;fi_road_345.tif value 1;fi_road_346.tif value 1;fi_road_347.tif value 1;fi_road_348.tif value 1;fi_road_349.tif value 1;fi_road_350.tif value 1;fi_road_351.tif value 1;fi_road_352.tif value 1;fi_road_353.tif value 1;fi_road_354.tif value 1;fi_road_355.tif value 1;fi_road_356.tif value 1;fi_road_357.tif value 1;fi_road_358.tif value 1;fi_road_359.tif value 1;fi_road_360.tif value 1;fi_road_361.tif value 1;fi_road_362.tif value 1;fi_road_363.tif value 1;fi_road_364.tif value 1;fi_road_365.tif value 1;fi_road_366.tif value 1;fi_road_367.tif value 1;fi_road_368.tif value 1;fi_road_369.tif value 1;fi_road_370.tif value 1;fi_road_371.tif value 1;fi_road_372.tif value 1;fi_road_373.tif value 1;fi_road_374.tif value 1;fi_road_375.tif value 1;fi_road_376.tif value 1;fi_road_377.tif value 1;fi_road_378.tif value 1;fi_road_379.tif value 1;fi_road_380.tif value 1;fi_road_381.tif value 1;fi_road_382.tif value 1;fi_road_383.tif value 1;fi_road_384.tif value 1;fi_road_385.tif value 1;fi_road_386.tif value 1;fi_road_387.tif value 1;fi_road_388.tif value 1;fi_road_389.tif value 1;fi_road_390.tif value 1;fi_road_391.tif value 1;fi_road_392.tif value 1;fi_road_393.tif value 1;fi_road_394.tif value 1;fi_road_395.tif value 1;fi_road_396.tif value 1;fi_road_397.tif value 1;fi_road_398.tif value 1;fi_road_399.tif value 1;fi_road_400.tif value 1","C:/2_E_Study/AREGIS/paper2/YNGSXXSQ/all_road_400"),env=env_ah)

rpygeo.geoprocessor("WeightedSum_sa", args = c("fi_road_401.tif value 1;fi_road_402.tif value 1;fi_road_403.tif value 1;fi_road_404.tif value 1;fi_road_405.tif value 1;fi_road_406.tif value 1;fi_road_407.tif value 1;fi_road_408.tif value 1;fi_road_409.tif value 1;fi_road_410.tif value 1;fi_road_411.tif value 1;fi_road_412.tif value 1;fi_road_413.tif value 1;fi_road_414.tif value 1;fi_road_415.tif value 1;fi_road_416.tif value 1;fi_road_417.tif value 1;fi_road_418.tif value 1;fi_road_419.tif value 1;fi_road_420.tif value 1;fi_road_421.tif value 1;fi_road_422.tif value 1;fi_road_423.tif value 1;fi_road_424.tif value 1;fi_road_425.tif value 1;fi_road_426.tif value 1;fi_road_427.tif value 1;fi_road_428.tif value 1;fi_road_429.tif value 1;fi_road_430.tif value 1;fi_road_431.tif value 1;fi_road_432.tif value 1;fi_road_433.tif value 1;fi_road_434.tif value 1;fi_road_435.tif value 1;fi_road_436.tif value 1;fi_road_437.tif value 1;fi_road_438.tif value 1;fi_road_439.tif value 1;fi_road_440.tif value 1;fi_road_441.tif value 1;fi_road_442.tif value 1;fi_road_443.tif value 1;fi_road_444.tif value 1;fi_road_445.tif value 1;fi_road_446.tif value 1;fi_road_447.tif value 1;fi_road_448.tif value 1;fi_road_449.tif value 1;fi_road_450.tif value 1;fi_road_451.tif value 1;fi_road_452.tif value 1;fi_road_453.tif value 1;fi_road_454.tif value 1;fi_road_455.tif value 1;fi_road_456.tif value 1;fi_road_457.tif value 1;fi_road_458.tif value 1;fi_road_459.tif value 1;fi_road_460.tif value 1;fi_road_461.tif value 1;fi_road_462.tif value 1;fi_road_463.tif value 1;fi_road_464.tif value 1;fi_road_465.tif value 1;fi_road_466.tif value 1;fi_road_467.tif value 1;fi_road_468.tif value 1;fi_road_469.tif value 1;fi_road_470.tif value 1;fi_road_471.tif value 1;fi_road_472.tif value 1;fi_road_473.tif value 1;fi_road_474.tif value 1;fi_road_475.tif value 1;fi_road_476.tif value 1;fi_road_477.tif value 1;fi_road_478.tif value 1;fi_road_479.tif value 1;fi_road_480.tif value 1;fi_road_481.tif value 1;fi_road_482.tif value 1;fi_road_483.tif value 1;fi_road_484.tif value 1;fi_road_485.tif value 1;fi_road_486.tif value 1;fi_road_487.tif value 1;fi_road_488.tif value 1;fi_road_489.tif value 1;fi_road_490.tif value 1;fi_road_491.tif value 1;fi_road_492.tif value 1;fi_road_493.tif value 1;fi_road_494.tif value 1;fi_road_495.tif value 1;fi_road_496.tif value 1;fi_road_497.tif value 1;fi_road_498.tif value 1;fi_road_499.tif value 1;fi_road_500.tif value 1","C:/2_E_Study/AREGIS/paper2/YNGSXXSQ/all_road_500"),env=env_ah)

rpygeo.geoprocessor("WeightedSum_sa", args = c("fi_road_501.tif value 1;fi_road_502.tif value 1;fi_road_503.tif value 1;fi_road_504.tif value 1;fi_road_505.tif value 1;fi_road_506.tif value 1;fi_road_507.tif value 1;fi_road_508.tif value 1;fi_road_509.tif value 1;fi_road_510.tif value 1;fi_road_511.tif value 1;fi_road_512.tif value 1;fi_road_513.tif value 1;fi_road_514.tif value 1;fi_road_515.tif value 1;fi_road_516.tif value 1;fi_road_517.tif value 1;fi_road_518.tif value 1;fi_road_519.tif value 1;fi_road_520.tif value 1;fi_road_521.tif value 1;fi_road_522.tif value 1;fi_road_523.tif value 1;fi_road_524.tif value 1;fi_road_525.tif value 1;fi_road_526.tif value 1;fi_road_527.tif value 1;fi_road_528.tif value 1;fi_road_529.tif value 1;fi_road_530.tif value 1;fi_road_531.tif value 1;fi_road_532.tif value 1;fi_road_533.tif value 1;fi_road_534.tif value 1;fi_road_535.tif value 1;fi_road_536.tif value 1;fi_road_537.tif value 1;fi_road_538.tif value 1;fi_road_539.tif value 1;fi_road_540.tif value 1;fi_road_541.tif value 1;fi_road_542.tif value 1;fi_road_543.tif value 1;fi_road_544.tif value 1;fi_road_545.tif value 1;fi_road_546.tif value 1;fi_road_547.tif value 1;fi_road_548.tif value 1;fi_road_549.tif value 1;fi_road_550.tif value 1;fi_road_551.tif value 1;fi_road_552.tif value 1;fi_road_553.tif value 1;fi_road_554.tif value 1;fi_road_555.tif value 1;fi_road_556.tif value 1;fi_road_557.tif value 1;fi_road_558.tif value 1;fi_road_559.tif value 1;fi_road_560.tif value 1;fi_road_561.tif value 1;fi_road_562.tif value 1;fi_road_563.tif value 1;fi_road_564.tif value 1;fi_road_565.tif value 1;fi_road_566.tif value 1;fi_road_567.tif value 1;fi_road_568.tif value 1;fi_road_569.tif value 1;fi_road_570.tif value 1;fi_road_571.tif value 1;fi_road_572.tif value 1;fi_road_573.tif value 1;fi_road_574.tif value 1;fi_road_575.tif value 1;fi_road_576.tif value 1;fi_road_577.tif value 1;fi_road_578.tif value 1;fi_road_579.tif value 1;fi_road_580.tif value 1;fi_road_581.tif value 1;fi_road_582.tif value 1;fi_road_583.tif value 1;fi_road_584.tif value 1;fi_road_585.tif value 1;fi_road_586.tif value 1;fi_road_587.tif value 1;fi_road_588.tif value 1;fi_road_589.tif value 1;fi_road_590.tif value 1;fi_road_591.tif value 1;fi_road_592.tif value 1;fi_road_593.tif value 1;fi_road_594.tif value 1;fi_road_595.tif value 1;fi_road_596.tif value 1;fi_road_597.tif value 1;fi_road_598.tif value 1;fi_road_599.tif value 1;fi_road_600.tif value 1","C:/2_E_Study/AREGIS/paper2/YNGSXXSQ/all_road_600"),env=env_ah)

rpygeo.geoprocessor("WeightedSum_sa", args = c("fi_road_601.tif value 1;fi_road_602.tif value 1;fi_road_603.tif value 1;fi_road_604.tif value 1;fi_road_605.tif value 1;fi_road_606.tif value 1;fi_road_607.tif value 1;fi_road_608.tif value 1;fi_road_609.tif value 1;fi_road_610.tif value 1;fi_road_611.tif value 1;fi_road_612.tif value 1;fi_road_613.tif value 1;fi_road_614.tif value 1;fi_road_615.tif value 1;fi_road_616.tif value 1;fi_road_617.tif value 1;fi_road_618.tif value 1;fi_road_619.tif value 1;fi_road_620.tif value 1;fi_road_621.tif value 1;fi_road_622.tif value 1;fi_road_623.tif value 1;fi_road_624.tif value 1;fi_road_625.tif value 1;fi_road_626.tif value 1;fi_road_627.tif value 1;fi_road_628.tif value 1;fi_road_629.tif value 1;fi_road_630.tif value 1;fi_road_631.tif value 1;fi_road_632.tif value 1;fi_road_633.tif value 1;fi_road_634.tif value 1;fi_road_635.tif value 1;fi_road_636.tif value 1;fi_road_637.tif value 1;fi_road_638.tif value 1;fi_road_639.tif value 1;fi_road_640.tif value 1;fi_road_641.tif value 1;fi_road_642.tif value 1;fi_road_643.tif value 1;fi_road_644.tif value 1;fi_road_645.tif value 1;fi_road_646.tif value 1;fi_road_647.tif value 1;fi_road_648.tif value 1;fi_road_649.tif value 1;fi_road_650.tif value 1;fi_road_651.tif value 1;fi_road_652.tif value 1;fi_road_653.tif value 1;fi_road_654.tif value 1;fi_road_655.tif value 1;fi_road_656.tif value 1;fi_road_657.tif value 1;fi_road_658.tif value 1;fi_road_659.tif value 1;fi_road_660.tif value 1;fi_road_661.tif value 1;fi_road_662.tif value 1;fi_road_663.tif value 1;fi_road_664.tif value 1;fi_road_665.tif value 1;fi_road_666.tif value 1;fi_road_667.tif value 1;fi_road_668.tif value 1;fi_road_669.tif value 1;fi_road_670.tif value 1;fi_road_671.tif value 1;fi_road_672.tif value 1;fi_road_673.tif value 1;fi_road_674.tif value 1;fi_road_675.tif value 1;fi_road_676.tif value 1;fi_road_677.tif value 1;fi_road_678.tif value 1;fi_road_679.tif value 1;fi_road_680.tif value 1;fi_road_681.tif value 1;fi_road_682.tif value 1;fi_road_683.tif value 1;fi_road_684.tif value 1;fi_road_685.tif value 1;fi_road_686.tif value 1;fi_road_687.tif value 1;fi_road_688.tif value 1;fi_road_689.tif value 1;fi_road_690.tif value 1;fi_road_691.tif value 1;fi_road_692.tif value 1;fi_road_693.tif value 1;fi_road_694.tif value 1;fi_road_695.tif value 1;fi_road_696.tif value 1;fi_road_697.tif value 1;fi_road_698.tif value 1;fi_road_699.tif value 1;fi_road_700.tif value 1","C:/2_E_Study/AREGIS/paper2/YNGSXXSQ/all_road_700"),env=env_ah)

rpygeo.geoprocessor("WeightedSum_sa", args = c("fi_road_701.tif value 1;fi_road_702.tif value 1;fi_road_703.tif value 1;fi_road_704.tif value 1;fi_road_705.tif value 1;fi_road_706.tif value 1;fi_road_707.tif value 1;fi_road_708.tif value 1;fi_road_709.tif value 1;fi_road_710.tif value 1;fi_road_711.tif value 1;fi_road_712.tif value 1;fi_road_713.tif value 1;fi_road_714.tif value 1;fi_road_715.tif value 1;fi_road_716.tif value 1;fi_road_717.tif value 1;fi_road_718.tif value 1;fi_road_719.tif value 1;fi_road_720.tif value 1;fi_road_721.tif value 1;fi_road_722.tif value 1;fi_road_723.tif value 1;fi_road_724.tif value 1;fi_road_725.tif value 1;fi_road_726.tif value 1;fi_road_727.tif value 1;fi_road_728.tif value 1;fi_road_729.tif value 1;fi_road_730.tif value 1;fi_road_731.tif value 1;fi_road_732.tif value 1;fi_road_733.tif value 1;fi_road_734.tif value 1;fi_road_735.tif value 1;fi_road_736.tif value 1;fi_road_737.tif value 1;fi_road_738.tif value 1;fi_road_739.tif value 1;fi_road_740.tif value 1;fi_road_741.tif value 1;fi_road_742.tif value 1;fi_road_743.tif value 1;fi_road_744.tif value 1;fi_road_745.tif value 1;fi_road_746.tif value 1;fi_road_747.tif value 1;fi_road_748.tif value 1;fi_road_749.tif value 1;fi_road_750.tif value 1;fi_road_751.tif value 1;fi_road_752.tif value 1;fi_road_753.tif value 1;fi_road_754.tif value 1;fi_road_755.tif value 1;fi_road_756.tif value 1;fi_road_757.tif value 1;fi_road_758.tif value 1;fi_road_759.tif value 1;fi_road_760.tif value 1;fi_road_761.tif value 1;fi_road_762.tif value 1;fi_road_763.tif value 1;fi_road_764.tif value 1;fi_road_765.tif value 1;fi_road_766.tif value 1;fi_road_767.tif value 1;fi_road_768.tif value 1;fi_road_769.tif value 1;fi_road_770.tif value 1;fi_road_771.tif value 1;fi_road_772.tif value 1;fi_road_773.tif value 1;fi_road_774.tif value 1;fi_road_775.tif value 1;fi_road_776.tif value 1;fi_road_777.tif value 1;fi_road_778.tif value 1;fi_road_779.tif value 1;fi_road_780.tif value 1;fi_road_781.tif value 1;fi_road_782.tif value 1;fi_road_783.tif value 1;fi_road_784.tif value 1;fi_road_785.tif value 1;fi_road_786.tif value 1;fi_road_787.tif value 1;fi_road_788.tif value 1;fi_road_789.tif value 1;fi_road_790.tif value 1;fi_road_791.tif value 1;fi_road_792.tif value 1;fi_road_793.tif value 1;fi_road_794.tif value 1;fi_road_795.tif value 1;fi_road_796.tif value 1;fi_road_797.tif value 1;fi_road_798.tif value 1;fi_road_799.tif value 1;fi_road_800.tif value 1","C:/2_E_Study/AREGIS/paper2/YNGSXXSQ/all_road_800"),env=env_ah)

rpygeo.geoprocessor("WeightedSum_sa", args = c("fi_road_801.tif value 1;fi_road_802.tif value 1;fi_road_803.tif value 1;fi_road_804.tif value 1;fi_road_805.tif value 1;fi_road_806.tif value 1;fi_road_807.tif value 1;fi_road_808.tif value 1;fi_road_809.tif value 1;fi_road_810.tif value 1;fi_road_811.tif value 1;fi_road_812.tif value 1;fi_road_813.tif value 1;fi_road_814.tif value 1;fi_road_815.tif value 1;fi_road_816.tif value 1;fi_road_817.tif value 1;fi_road_818.tif value 1;fi_road_819.tif value 1;fi_road_820.tif value 1;fi_road_821.tif value 1;fi_road_822.tif value 1;fi_road_823.tif value 1;fi_road_824.tif value 1;fi_road_825.tif value 1;fi_road_826.tif value 1;fi_road_827.tif value 1;fi_road_828.tif value 1;fi_road_829.tif value 1;fi_road_830.tif value 1;fi_road_831.tif value 1;fi_road_832.tif value 1;fi_road_833.tif value 1;fi_road_834.tif value 1;fi_road_835.tif value 1;fi_road_836.tif value 1;fi_road_837.tif value 1;fi_road_838.tif value 1;fi_road_839.tif value 1;fi_road_840.tif value 1;fi_road_841.tif value 1;fi_road_842.tif value 1;fi_road_843.tif value 1;fi_road_844.tif value 1;fi_road_845.tif value 1;fi_road_846.tif value 1;fi_road_847.tif value 1;fi_road_848.tif value 1;fi_road_849.tif value 1;fi_road_850.tif value 1;fi_road_851.tif value 1;fi_road_852.tif value 1;fi_road_853.tif value 1;fi_road_854.tif value 1;fi_road_855.tif value 1;fi_road_856.tif value 1;fi_road_857.tif value 1;fi_road_858.tif value 1;fi_road_859.tif value 1;fi_road_860.tif value 1;fi_road_861.tif value 1;fi_road_862.tif value 1;fi_road_863.tif value 1;fi_road_864.tif value 1;fi_road_865.tif value 1;fi_road_866.tif value 1;fi_road_867.tif value 1;fi_road_868.tif value 1;fi_road_869.tif value 1;fi_road_870.tif value 1;fi_road_871.tif value 1;fi_road_872.tif value 1;fi_road_873.tif value 1;fi_road_874.tif value 1;fi_road_875.tif value 1;fi_road_876.tif value 1;fi_road_877.tif value 1;fi_road_878.tif value 1;fi_road_879.tif value 1;fi_road_880.tif value 1;fi_road_881.tif value 1;fi_road_882.tif value 1;fi_road_883.tif value 1;fi_road_884.tif value 1;fi_road_885.tif value 1;fi_road_886.tif value 1;fi_road_887.tif value 1;fi_road_888.tif value 1;fi_road_889.tif value 1;fi_road_890.tif value 1;fi_road_891.tif value 1;fi_road_892.tif value 1;fi_road_893.tif value 1;fi_road_894.tif value 1;fi_road_895.tif value 1;fi_road_896.tif value 1;fi_road_897.tif value 1;fi_road_898.tif value 1;fi_road_899.tif value 1;fi_road_900.tif value 1","C:/2_E_Study/AREGIS/paper2/YNGSXXSQ/all_road_900"),env=env_ah)

rpygeo.geoprocessor("WeightedSum_sa", args = c("fi_road_901.tif value 1;fi_road_902.tif value 1;fi_road_903.tif value 1;fi_road_904.tif value 1;fi_road_905.tif value 1;fi_road_906.tif value 1;fi_road_907.tif value 1;fi_road_908.tif value 1;fi_road_909.tif value 1;fi_road_910.tif value 1;fi_road_911.tif value 1;fi_road_912.tif value 1;fi_road_913.tif value 1;fi_road_914.tif value 1;fi_road_915.tif value 1;fi_road_916.tif value 1;fi_road_917.tif value 1;fi_road_918.tif value 1;fi_road_919.tif value 1;fi_road_920.tif value 1;fi_road_921.tif value 1;fi_road_922.tif value 1;fi_road_923.tif value 1;fi_road_924.tif value 1;fi_road_925.tif value 1;fi_road_926.tif value 1;fi_road_927.tif value 1;fi_road_928.tif value 1;fi_road_929.tif value 1;fi_road_930.tif value 1;fi_road_931.tif value 1;fi_road_932.tif value 1;fi_road_933.tif value 1;fi_road_934.tif value 1;fi_road_935.tif value 1;fi_road_936.tif value 1;fi_road_937.tif value 1;fi_road_938.tif value 1;fi_road_939.tif value 1;fi_road_940.tif value 1;fi_road_941.tif value 1;fi_road_942.tif value 1;fi_road_943.tif value 1;fi_road_944.tif value 1;fi_road_945.tif value 1;fi_road_946.tif value 1;fi_road_947.tif value 1;fi_road_948.tif value 1;fi_road_949.tif value 1;fi_road_950.tif value 1;fi_road_951.tif value 1;fi_road_952.tif value 1;fi_road_953.tif value 1;fi_road_954.tif value 1;fi_road_955.tif value 1;fi_road_956.tif value 1;fi_road_957.tif value 1;fi_road_958.tif value 1;fi_road_959.tif value 1;fi_road_960.tif value 1;fi_road_961.tif value 1;fi_road_962.tif value 1;fi_road_963.tif value 1;fi_road_964.tif value 1;fi_road_965.tif value 1;fi_road_966.tif value 1;fi_road_967.tif value 1;fi_road_968.tif value 1;fi_road_969.tif value 1;fi_road_970.tif value 1;fi_road_971.tif value 1;fi_road_972.tif value 1;fi_road_973.tif value 1;fi_road_974.tif value 1;fi_road_975.tif value 1;fi_road_976.tif value 1;fi_road_977.tif value 1;fi_road_978.tif value 1;fi_road_979.tif value 1;fi_road_980.tif value 1;fi_road_981.tif value 1;fi_road_982.tif value 1;fi_road_983.tif value 1;fi_road_984.tif value 1;fi_road_985.tif value 1;fi_road_986.tif value 1;fi_road_987.tif value 1;fi_road_988.tif value 1;fi_road_989.tif value 1;fi_road_990.tif value 1;fi_road_991.tif value 1;fi_road_992.tif value 1;fi_road_993.tif value 1;fi_road_994.tif value 1;fi_road_995.tif value 1;fi_road_996.tif value 1;fi_road_997.tif value 1;fi_road_998.tif value 1;fi_road_999.tif value 1;fi_road_1000.tif value 1;fi_road_1001.tif value 1;fi_road_1002.tif value 1;fi_road_1003.tif value 1;fi_road_1004.tif value 1","C:/2_E_Study/AREGIS/paper2/YNGSXXSQ/all_road_1000"),env=env_ah)

rpygeo.geoprocessor("WeightedSum_sa", args = c("all_road_100 value 1;all_road_200 value 1;all_road_300 value 1;all_road_400 value 1;all_road_500 value 1;all_road_600 value 1;all_road_700 value 1;all_road_800 value 1;all_road_900 value 1;all_road_1000 value 1","C:/2_E_Study/AREGIS/paper2/YNGSXXSQ/all_road1004"),env = env_ah)
